# Supplementary material for: Occurrence, Distribution, and Risk Assessment of Organophosphorus Pesticides in the Aquatic Environment of the Sele River Estuary, Southern Italy
Source: Toxics. 2022 Jul 7;10(7):377. doi: 10.3390/toxics10070377 (PMC9322807; doi:10.3390/toxics10070377)
Supplement: Supplementary file 1 [file toxics-10-00377-s001.zip]

Archive with 1 entries (1 files):
- toxics-1789413-supplementary.pdf
